# Supplementary material for: Integrating AI with PCR for Tuberculosis Diagnosis: Evaluating a Deep Learning Model for Chest X-Rays
Source: Bioengineering (Basel). 2025 Dec 18;12(12):1377. doi: 10.3390/bioengineering12121377 (PMC12730101; doi:10.3390/bioengineering12121377)
Supplement: Supplementary file 1 [file bioengineering-12-01377-s001.zip]

Archive with 1 entries (1 files):
- bioengineering-3955751-supplementary.pdf
